# Supplementary material for: High-Fructose Diet Alters Intestinal Microbial Profile and Correlates with Early Tumorigenesis in a Mouse Model of Barrett’s Esophagus
Source: Microorganisms. 2021 Nov 25;9(12):2432. doi: 10.3390/microorganisms9122432 (PMC8708753; doi:10.3390/microorganisms9122432)
Supplement: Supplementary file 1 [file microorganisms-09-02432-s001.zip]

Archive with 1 entries (1 files):
- microorganisms-1466088-supplementary.pdf
